# Supplementary material for: The Effect of Mother Goat Presence during Rearing on Kids’ Response to Isolation and to an Arena Test
Source: Animals (Basel). 2021 Feb 23;11(2):575. doi: 10.3390/ani11020575 (PMC7926452; doi:10.3390/ani11020575)
Supplement: Supplementary file 1 [file animals-11-00575-s001.zip]

Archive with 3 entries (3 files):
- Figure 1.pdf
- Figure 2.pdf
- Figure 3.pdf
